# Supplementary material for: Effects of Salt Stress on the Antioxidant Activity and Malondialdehyde, Solution Protein, Proline, and Chlorophyll Contents of Three Malus Species
Source: Life (Basel). 2022 Nov 18;12(11):1929. doi: 10.3390/life12111929 (PMC9696785; doi:10.3390/life12111929)
Supplement: Supplementary file 1 [file life-12-01929-s001.zip]

Archive with 2 entries (2 files):
- Figures S1 and S2.pdf
- Supplementary tables.xlsx
